# Supplementary material for: Transcranial direct current stimulation of cerebellum alters spiking precision in cerebellar cortex: A modeling study of cellular responses
Source: PLoS Comput Biol. 2021 Dec 9;17(12):e1009609. doi: 10.1371/journal.pcbi.1009609 (PMC8691604; doi:10.1371/journal.pcbi.1009609)
Supplement: S1 Table — The table reports the conductivity assigned in ROAST to different neural tissues, skin, bone, electrodes used for transcranial stimulation, and conductive gel on the electrodes. Conductivities are assigned as in [120]. (XLSX) [file pcbi.1009609.s006.xlsx]

## Sheet: S1 Table -- Conductivity Values
Tissues and Layers	Conductivity (S/m)
White matter (WM)	1.26×10-1
Gray matter (GM)	2.76×10-1
Cerebrospinal fluid (CSF)	1.65
Bone	1.00×10-2
Skin	4.65×10-1
Air	2.50×10-14
Gel	3.00×10-1
Electrode pad	5.90×107
