# Supplementary material for: Transcranial direct current stimulation of cerebellum alters spiking precision in cerebellar cortex: A modeling study of cellular responses
Source: PLoS Comput Biol. 2021 Dec 9;17(12):e1009609. doi: 10.1371/journal.pcbi.1009609 (PMC8691604; doi:10.1371/journal.pcbi.1009609)
Supplement: S2 Table — The table reports the sections of the GrC model along with their number, diameter, length, capacitance (Cm), and cytoplasmic axial resistivity (Ra). For sections including more than one compartment, values are reported as mean ± S.D. unless the same value was used for all compartments. The total length of the dendritic tree, axon initial segment, and ascending axon is 158.6 μm, 70.1 μm, and 218.0 μm, respectively. (XLSX) [file pcbi.1009609.s007.xlsx]

## Sheet: S2 Table -- GrC Model
Section name	No. sections	Diameter (μm)	Length (μm)	Cm (μF/cm2)	Ra (Ω·cm)
Dendrites	25	0.97 ± 0.12	6.34 ± 2.32	1.22	131.23
Soma	1	8.32	8.32	0.82	145.38
Hillock	5	1.55 ± 0.65	1.30 ± 0.79	0.83	204.46
Axon Initial Segment	30	0.3	2.34	1	100
Ascending Axon	4	0.18 ± 0.096	54.50 ± 97.04	0.74 ± 0.30	97.50 ± 5.00
