# Supplementary material for: Transcranial direct current stimulation of cerebellum alters spiking precision in cerebellar cortex: A modeling study of cellular responses
Source: PLoS Comput Biol. 2021 Dec 9;17(12):e1009609. doi: 10.1371/journal.pcbi.1009609 (PMC8691604; doi:10.1371/journal.pcbi.1009609)
Supplement: S3 Table — The table reports the location, maximum conductance (gmax), and reverse potential (Erev) for all ionic channels. Ionic channel models, i.e., mechanisms and gating equations, are as in [36]. AIS = axonal initial segment. AA = ascending axon. (XLSX) [file pcbi.1009609.s008.xlsx]

## Sheet: S3 Table -- GrC Ionic Mechanism
Conductance	Location	gmax (S/cm2)	Erev (mV)
Sodium (Na)	Axon	1.30×10-2	87.39
	Hillock	9.60×10-1
Potassium (K)-DR	Axon	2.22×10-3	-84.69
	Hillock	4.32×10-5
K-A	Soma	3.33×10-4
K-IR	Soma	3.05×10-4
K-M	Soma	6.79×10-4
K-Ca	Dendrites	5.42×10-3
Calcium (Ca)	Dendrites	8.31×10-4	129.33
Leakage	Dendrites	6.41×10-6	-16.5
	Soma	1.04×10-5
	Hillock	1.17×10-7
	AIS	4.26×10-6
	AA	5.00×10-9
Leakage-GABA	Dendrites	1.35×10-5	-65
