# Supplementary material for: Transcranial direct current stimulation of cerebellum alters spiking precision in cerebellar cortex: A modeling study of cellular responses
Source: PLoS Comput Biol. 2021 Dec 9;17(12):e1009609. doi: 10.1371/journal.pcbi.1009609 (PMC8691604; doi:10.1371/journal.pcbi.1009609)
Supplement: S4 Table — The table reports the absolute difference (Δc) between the charge density estimated for ionic currents measured at the soma of the PC model under constant electric fields (EF) of intensity -1.5 V/m and +1.5 V/m, respectively. Charge density of an ionic current is measured at the soma during the silent period. Ionic currents include leakage currents (leakage) and currents flowing through sodium (Na+) Nav1.6 channels, hyperpolarization activated cyclic nucleotide-gated cationic (HCN) channels, potassium (K+) channels (combination of Kv1.1, Kv1.5, Kv3.3, Kv3.4, Kv4.3, KCa1.1, KCa 2.2, KCa 3.1, and Kir2 channels), and calcium (Ca2+) channels (i.e., combination of Cav3.1, Cav 3.2, Cav 3.3, and Cav2.1 channels). See [34] for a definition of the ionic channel mechanisms. Since the duration, Tsp, of the silent period changes with the EF intensity, the charge density was computed as the integral of the ionic current density from the end of the complex spike till the end of the shortest Tsp, i.e., 251 ms. (XLSX) [file pcbi.1009609.s009.xlsx]

## Sheet: S4 Table -- PC Charge vs. EF
Ionic Channels	∆c (μC/cm2)
Na+	5.55×10-2
K+	4.20×10-3
Ca2+	1.36×10-2
HCN	3.08×10-5
Leakage	3.10×10-3
